# Supplementary material for: Linking Categorical and Dimensional Approaches to Assess Food-Related Emotions
Source: Foods. 2022 Mar 27;11(7):972. doi: 10.3390/foods11070972 (PMC8997768; doi:10.3390/foods11070972)
Supplement: Supplementary file 1 [file foods-11-00972-s001.zip]

Archive with 24 entries (22 files):
- supplementary material/
- supplementary material/supplementary file S1/
- supplementary material/supplementary file S1/1.jpg
- supplementary material/supplementary file S1/10.jpg
- supplementary material/supplementary file S1/11.jpg
- supplementary material/supplementary file S1/12.jpg
- supplementary material/supplementary file S1/15.jpg
- supplementary material/supplementary file S1/18.jpg
- supplementary material/supplementary file S1/20.jpg
- supplementary material/supplementary file S1/32.jpg
- supplementary material/supplementary file S1/34.jpg
- supplementary material/supplementary file S1/35.jpg
- supplementary material/supplementary file S1/36.jpg
- supplementary material/supplementary file S1/37.jpg
- supplementary material/supplementary file S1/39.jpg
- supplementary material/supplementary file S1/4.jpg
- supplementary material/supplementary file S1/41.jpg
- supplementary material/supplementary file S1/44.jpg
- supplementary material/supplementary file S1/47.jpg
- supplementary material/supplementary file S1/50.jpg
- supplementary material/supplementary file S1/6.jpg
- supplementary material/supplementary file S1/8.jpg
- supplementary material/supplementary file S1/stimuli.xlsx
- supplementary material/Supplementary file S2 Word_Mapping_Distributions.pdf
