# Supplementary material for: Linking Categorical and Dimensional Approaches to Assess Food-Related Emotions
Source: Foods. 2022 Mar 27;11(7):972. doi: 10.3390/foods11070972 (PMC8997768; doi:10.3390/foods11070972)
Supplement: Supplementary file 1 [file foods-11-00972-s001.zip › supplementary material/supplementary file S1/stimuli.xlsx]

## Sheet: Sheet1
nr	ID	items	V	A	Vnew	Anew	status			nr = image ID in current experiment											valence	arousal
1	4	Appleparts	66.918	54.1639	74.1795	49.4322				ID = original image ID in CROCUFID database from Toet e.a., 2019
4	9	Greek_salad	60.9672	48.9016	62.0511	51.1133				V = average valence rating for UK population from Kaneko e.a., 2018
6	13	Salad	53.1311	44.0984	48.6086	46.2479				A = average arousal rating for UK population from Kaneko e.a., 2018
8	36	Cucumber_half_and_parts	62.6721	50.5738	62.818	46.3558				Vnew = average valence rating in this study
10	43	Orange_cut	70.7705	55.0984	70.5655	51.7317				Anew = average arousla rating in this sstudy
11	44	Pineapple_slices	70.3934	60.7049	66.6941	53.801
12	47	Pink _cookies_overlay	63.0492	50.3934	58.9375	50.1743
15	70	Melon_parts	63.7377	54	64.2049	54.0366
18	82	Mixed_olives_and_feta	47.6066	58.7869	48.6523	56.923
20	93	Eggs_peeledparts	58.3115	46.3115	58.0592	47.4882
32	123	Greek_salad	5.11475	86.3607	6.70873	78.5111	molded
34	136	Salami_saucage_parts	42.2295	52.0328	51.6482	51.0689
35	145	Mixed_sweets	79.0656	65.8852	77.6151	65.6933
36	147	Strawberry_cut	80.8525	64.9508	79.6221	67.4992
37	152	Pear_parts	8.42623	74.8852	9.05412	72.4134	molded
39	162	Mixed_bell_pepperparts	70.623	50.5574	67.8762	50.5779
41	167	Salad	6.62295	83.1475	8.24432	76.6511	molded
44	175	Carpaccio	34.918	53.7869	38.0867	46.5063
47	190	Banana_parts	6.77049	75.8033	7.08704	76.7972	molded
50	250	Asparagus_burger	58.082	49.4426	57.957	47.9541
